# Supplementary material for: Chiral Discrimination Mechanisms by Silylated-Acetylated Cyclodextrins: Superficial Interactions vs. Inclusion
Source: Int J Mol Sci. 2022 Oct 29;23(21):13169. doi: 10.3390/ijms232113169 (PMC9656310; doi:10.3390/ijms232113169)
Supplement: Supplementary file 1 [file ijms-23-13169-s001.zip]

Archive with 1 entries (1 files):
- ijms-1973572-supplementary.pdf
